# Supplementary material for: Differential Effects of ABCG5/G8 Gene Region Variants on Lipid Profile, Blood Pressure Status, and Gallstone Disease History in Taiwan
Source: Genes (Basel). 2023 Mar 20;14(3):754. doi: 10.3390/genes14030754 (PMC10047937; doi:10.3390/genes14030754)
Supplement: Supplementary file 1 [file genes-14-00754-s001.zip]

Archive with 1 entries (1 files):
- genes-2263057-supplementary.pdf
